# Supplementary material for: Multiple Assays on Non-Target Organisms to Determine the Risk of Acute Environmental Toxicity in Tebuconazole-Based Fungicides Widely Used in the Black Sea Coastal Area
Source: Toxics. 2023 Jul 7;11(7):597. doi: 10.3390/toxics11070597 (PMC10385278; doi:10.3390/toxics11070597)
Supplement: Supplementary file 1 [file toxics-11-00597-s001.zip]

Archive with 8 entries (8 files):
- S1. Procedures of TOXKIT Microbiotests.docx
- S2. Experiments on marine fish (Chelon auratus).docx
- S3. Experiments on bacteria and yeasts.docx
- S4. Analysis of water samples for pesticide content detection.docx
- S5. Duckweektoxkit F Spirodela Regtox statistics.pdf
- S6. MBT Daphnia Regtox statistics.pdf
- S7. MBT Thamno Regtox statistics.pdf
- S8. Water quality parameters (temperature, salinity, pH, DO, nutrients) during TEB acute toxicity testing on C. auratus.xlsx
