# Supplementary material for: Multiple Assays on Non-Target Organisms to Determine the Risk of Acute Environmental Toxicity in Tebuconazole-Based Fungicides Widely Used in the Black Sea Coastal Area
Source: Toxics. 2023 Jul 7;11(7):597. doi: 10.3390/toxics11070597 (PMC10385278; doi:10.3390/toxics11070597)
Supplement: Supplementary file 1 [file toxics-11-00597-s001.zip › S8. Water quality parameters (temperature, salinity, pH, DO, nutrients) during TEB acute toxicity testing on C. auratus.xlsx]

## Sheet: Sheet1
Table S1. Water quality parameters (temperature, salinity, pH, DO, nutrients) during TEB acute toxicity testing on C. auratus
Code	Data	T	S	pH	O2(mg/L)	%	NO2[µM]	NO3[µM]	NH4[µM]	Dilution
PROWATOX_WQ_LA_START	13.03	20.9	15.04	8.06	8.65	105.8	0.19	23.39	0.52	C1
PROWATOX_WQ_LA_START	13.03	20.3	15.29	8.08	8.67	105	0.19	23.39	0.52	C2
PROWATOX_WQ_LA_START	13.03	20.4	15.29	8.1	8.69	105.5	0.19	23.39	0.52	C3
PROWATOX_WQ_LA_START	13.03	20.4	15.36	8.07	8.87	108	0.19	23.39	0.52	D1.1
PROWATOX_WQ_LA_START	13.03	20.7	15.28	8.07	8.87	108.2	0.19	23.39	0.52	D1.2
PROWATOX_WQ_LA_START	13.03	20.7	15.27	8.07	8.89	108.4	0.19	23.39	0.52	D1.3
PROWATOX_WQ_LA_START	13.03	20.6	15.19	8.04	8.87	107.9	0.19	23.39	0.52	D2.1
PROWATOX_WQ_LA_START	13.03	20.8	15.24	8.04	8.9	108.8	0.19	23.39	0.52	D2.2
PROWATOX_WQ_LA_START	13.03	20.8	15.24	8.04	8.93	109.2	0.19	23.39	0.52	D2.3
PROWATOX_WQ_LA_START	13.03	21.2	15.07	8.07	8.94	110	0.19	23.39	0.52	D3.1
PROWATOX_WQ_LA_START	13.03	21.3	15.09	8.07	9	110.8	0.19	23.39	0.52	D3.2
PROWATOX_WQ_LA_START	13.03	20.9	15.26	8.02	8.93	109.3	0.19	23.39	0.52	D3.3
PROWATOX_WQ_LA_START	13.03	20.9	15.22	8.04	8.9	108.9	0.19	23.39	0.52	D4.1
PROWATOX_WQ_LA_START	13.03	21	15.22	8.04	8.93	109.6	0.19	23.39	0.52	D4.2
PROWATOX_WQ_LA_START	13.03	20.6	15.38	8.01	8.88	108.2	0.19	23.39	0.52	D4.3
PROWATOX_WQ_LA_START	13.03	20.6	15.29	8.03	8.96	109.1	0.19	23.39	0.52	D5.1
PROWATOX_WQ_LA_START	13.03	20.5	15.34	8.01	9.02	109.6	0.19	23.39	0.52	D5.2
PROWATOX_WQ_LA_START	13.03	20.5	15.37	7.99	8.88	107.9	0.19	23.39	0.52	D5.3
PROWATOX_WQ_LA_24H_old	14.03	21.5	14.78	7.98	8.59	110.5	0.4	7.41	19.33	C1
PROWATOX_WQ_LA_24H_old	14.03	20.8	15.07	8.01	9.09	97.8	0.39	7.21	17.71	C2
PROWATOX_WQ_LA_24H_old	14.03	20.5	15.2	8.02	8.83	107.3	0.4	7.08	16.28	C3
PROWATOX_WQ_LA_24H_old	14.03	20.8	15.31	7.85	8.16	99.8	0.44	8.31	18.19	D1.1
PROWATOX_WQ_LA_24H_old	14.03	20.8	15.25	7.89	8.29	101.3	0.41	8.32	20.29	D1.2
PROWATOX_WQ_LA_24H_old	14.03	20.7	15.29	7.82	8.08	98.5	0.41	8.21	18.8	D1.3
PROWATOX_WQ_LA_24H_old	14.03	20.6	15.39	7.9	8.61	104.9	0.41	8.51	25.51	D2.1
PROWATOX_WQ_LA_24H_old	14.03	20.6	15.39	7.85	8	97.4	0.4	8.06	17.63	D2.2
PROWATOX_WQ_LA_24H_old	14.03	20.8	15.38	7.99	8.37	102.3	0.4	8.17	20.78	D2.3
PROWATOX_WQ_LA_24H_old	14.03	20.8	15.44	7.85	8.08	98.78	0.42	9.3	19.72	D3.1
PROWATOX_WQ_LA_24H_old	14.03	20.8	15.43	7.85	8.04	98.3	0.42	8.78	22.19	D3.2
PROWATOX_WQ_LA_24H_old	14.03	20.8	15.51	7.89	8.02	98.2	0.42	8.36	25.13	D3.3
PROWATOX_WQ_LA_24H_old	14.03	20.6	15.38	8	8.99	109.5	0.44	8.48	16.2	D4.1
PROWATOX_WQ_LA_24H_old	14.03	20.8	15.39	7.95	8.73	106.7	0.46	9.78	17.08	D4.2
PROWATOX_WQ_LA_24H_old	14.03	20.8	15.39	7.96	8.78	107.3	0.48	8.65	19.2	D4.3
PROWATOX_WQ_LA_48H_old	15.03	20.5	15.14	7.97	8.92	108.3	0.56	7.7	23.87	C1
PROWATOX_WQ_LA_48H_old	15.03	20.1	15.27	8	8.91	107.5	0.41	7.65	24.34	C2
PROWATOX_WQ_LA_48H_old	15.03	19.9	15.36	8.01	9.11	109.5	0.41	7.61	21.98	C3
PROWATOX_WQ_LA_48H_old	15.03	20.4	15.22	7.92	8.59	104.12	0.45	7.96	25.08	D1.1
PROWATOX_WQ_LA_48H_old	15.03	20	15.39	7.93	8.29	99.9	0.45	8.78	27.56	D1.2
PROWATOX_WQ_LA_48H_old	15.03	20.2	15.44	7.86	8.3	100.4	0.49	9.38	25.94	D1.3
PROWATOX_WQ_LA_48H_old	15.03	20.4	15.44	7.95	8.72	105.8	0.48	8.93	32.37	D2.1
PROWATOX_WQ_LA_48H_old	15.03	20.5	15.44	7.95	8.65	105.2	0.46	8	21.94	D2.2
PROWATOX_WQ_LA_48H_old	15.03	20.2	15.41	8.01	9.04	109.3	0.48	7.46	26.09	D2.3
PROWATOX_WQ_LA_48H_old	15.03	20.2	15.42	7.89	8.39	101.5	0.47	9.11	21.565	D3.1
PROWATOX_WQ_LA_48H_old	15.03	19.8	15.42	8.01	9.02	108.3	0.51	8.76	24.38	D3.2
PROWATOX_WQ_LA_48H_old	15.03	20.2	15.51	7.96	8.55	103.4	0.5	9.43	28.48	D3.3
PROWATOX_WQ_LA_72H_old	16.03	20.8	15.14	7.96	8.85	108.1	0.52	8.13	23.82	C1
PROWATOX_WQ_LA_72H_old	16.03	20.4	15.38	7.99	8.8	106.8	0.48	8.95	25.44	C2
PROWATOX_WQ_LA_72H_old	16.03	20.6	15.33	7.99	8.9	108.4	0.48	8.88	23.81	C3
PROWATOX_WQ_LA_72H_old	16.03	20.7	15.39	7.87	7.95	97.1	0.55	9.94	24.26	D1.1
PROWATOX_WQ_LA_72H_old	16.03	20.8	15.32	7.85	7.84	95.84	0.56	9.61	23.03	D1.2
PROWATOX_WQ_LA_72H_old	16.03	20.8	15.3	7.72	6.46	79	0.6	9.756	13.62	D1.3
PROWATOX_WQ_LA_72H_old	16.03	20.8	15.39	7.88	8.44	103.2	0.63	8.08	21.02	D2.1
PROWATOX_WQ_LA_72H_old	16.03	20.7	15.36	7.82	8.02	97.9	0.59	8.65	17.04	D2.2
PROWATOX_WQ_LA_72H_old	16.03	20.6	15.52	7.97	8.75	106.7	0.58	8.36	24.48	D2.3
PROWATOX_WQ_LA_72H_old	16.03	20.5	15.5	7.63	6.54	79.6	0.54	2.39	8.87	D3.1
PROWATOX_WQ_LA_72H_old	16.03	20.7	15.59	7.92	8.32	101.7	0.51	2.49	7.06	D3.2
PROWATOX_WQ_LA_72H_old	16.03	20.8	15.53	7.85	7.87	96.3	0.48	2.22	6.42	D3.3
PROWATOX_WQ_LA_96H_old	20.03	21.9	14.81	8.09	8.86	110.2	0.35	7.73	28.36	C1
PROWATOX_WQ_LA_96H_old	20.03	20.8	15.31	8.09	9.01	110.2	0.38	7.86	27.83	C2
PROWATOX_WQ_LA_96H_old	20.03	20.4	15.43	8.1	9.06	110	0.37	7.29	26.2	C3
PROWATOX_WQ_LA_96H_old	20.03	20.6	15.35	7.93	8.43	102.7	0.42	9.6	19.96	D1.1
PROWATOX_WQ_LA_96H_old	20.03	20.9	15.33	7.76	7.4	90.6	0.43	9.35	14.13	D1.2
PROWATOX_WQ_LA_96H_old	20.03	20.9	15.3	7.93	8.46	103.4	0.45	8.88	13.06	D1.3
PROWATOX_WQ_LA_96H_old	20.03	21	15.39	8	8.77	107.6	0.48	9.51	13.879	D2.1
PROWATOX_WQ_LA_96H_old	20.03	21.2	15.33	7.92	8.2	101	0.46	8.28	5.884	D2.2
PROWATOX_WQ_LA_96H_old	20.03	21.2	15.45	8.02	8.55	105.4	0.53	8.83	5.931	D2.3
